# Supplementary material for: Beet supplementation mitigates post-exercise inflammation
Source: Front Nutr. 2024 May 30;11:1408804. doi: 10.3389/fnut.2024.1408804 (PMC11169660; doi:10.3389/fnut.2024.1408804)
Supplement: Supplementary file 2 [file Table_2.XLSX]

## Sheet: Oxylipins
		PLACEBO						BEET						PLACEBO						BEET						PLACEBO						BEET						PLACEBO						BEET
		Pre-Suppl	Post-Suppl	Post-Ex	1.5h Post-Ex	3h Post-Ex	24h Post-Ex	Pre-Suppl	Post-Suppl	Post-Ex	1.5h Post-Ex	3h Post-Ex	24h Post-Ex	Pre-Suppl	Post-Suppl	Post-Ex	1.5h Post-Ex	3h Post-Ex	24h Post-Ex	Pre-Suppl	Post-Suppl	Post-Ex	1.5h Post-Ex	3h Post-Ex	24h Post-Ex	Pre-Suppl	Post-Suppl	Post-Ex	1.5h Post-Ex	3h Post-Ex	24h Post-Ex	Pre-Suppl	Post-Suppl	Post-Ex	1.5h Post-Ex	3h Post-Ex	24h Post-Ex	Pre-Suppl	Post-Suppl	Post-Ex	1.5h Post-Ex	3h Post-Ex	24h Post-Ex	Pre-Suppl	Post-Suppl	Post-Ex	1.5h Post-Ex	3h Post-Ex	24h Post-Ex
	IDNM	10-HDoHE	10-HDoHE	10-HDoHE	10-HDoHE	10-HDoHE	10-HDoHE	10-HDoHE	10-HDoHE	10-HDoHE	10-HDoHE	10-HDoHE	10-HDoHE	11,12-diHETrE	11,12-diHETrE	11,12-diHETrE	11,12-diHETrE	11,12-diHETrE	11,12-diHETrE	11,12-diHETrE	11,12-diHETrE	11,12-diHETrE	11,12-diHETrE	11,12-diHETrE	11,12-diHETrE	11-HDoHE	11-HDoHE	11-HDoHE	11-HDoHE	11-HDoHE	11-HDoHE	11-HDoHE	11-HDoHE	11-HDoHE	11-HDoHE	11-HDoHE	11-HDoHE	11-HEPE	11-HEPE	11-HEPE	11-HEPE	11-HEPE	11-HEPE	11-HEPE	11-HEPE	11-HEPE	11-HEPE	11-HEPE	11-HEPE
	1	0.09584	0.090945	0.10066	0.11177	0.0384795	0.0406545	0.12853	0.05961	0.08676	0.07686	0.043034	0.1015	0.17597	0.28121	0.253855	0.281125	0.124315	0.266035	0.131085	0.14339	0.155865	0.172725	0.20177	0.202355	0.106065	0.199365	0.180305	0.11242	0.08529	0.113895	0.25366	0.059115	0.124075	0.089355	0.102055	0.088485	0.0223975	0.08664	0.0291875	0.041338	0.0462135	0.013657	0.00847	0.0198065	0.066545	0.013782	0.0303525	0.0339035
	2	0.141245	0.0921	0.343555	0.16138	0.084735	0.09876	0.161935	0.14475	0.260725	0.1845	0.103215	0.13141	0.18626	0.12387	0.268025	0.19894	0.14297	0.17239	0.28516	0.101425	0.213515	0.245495	0.064785	0.171055	0.201025	0.164705	0.416135	0.21674	0.17165	0.137295	0.38982	0.121105	0.43389	0.315255	0.118975	0.217085	0.0425105	0.074195	0.06341	0.09093	0.015151	0.015688	0.058505	0.0374035	0.053375	0.0804	0.044673	0.041994
	3	0.05393	0.053315	0.05415	0.05281	0.079495	0.050295	0.037219	0.078515	0.07011	0.08396	0.0473955	0.133285	0.20057	0.097105	0.203695	0.24385	0.275345	0.24794	0.19651	0.181125	0.209025	0.492495	0.16587	0.25991	0.136975	0.0635	0.129185	0.184015	0.060225	0.07408	0.0389215	0.089875	0.11992	0.12077	0.07156	0.09415	0.0367665	0.046229	0.0292885	0.015815	0.019947	0.014828	0.0263945	0.040553	0.0432015	0.011561	0.0421225	0.0265335
	4	0.10066	0.059835	0.08568	0.046625	0.0638	0.0278115	0.09153	0.051965	0.130535	0.10184	0.047629	0.08321	0.188045	0.22286	0.220585	0.3055	0.084625	0.15183	0.169795	0.149005	0.75105	0.40854	0.124635	0.2428	0.091485	0.069335	0.148335	0.1144	0.07757	0.067335	0.14815	0.051725	0.287	0.094135	0.080625	0.184365	0.0208185	0.022798	0.0277685	0.0263235	0.0308455	0.013669	0.0176965	0.008873	0.0207075	0.03043	0.0246425	0.0277605
	5	0.047711	0.07587	0.06903	0.0441635	0.071935	0.070865	0.0458125	0.03402	0.14908	0.05622	0.048533	0.087375	0.128205	0.10491	0.29876	0.180495	0.13993	0.111085	0.20436	0.10349	0.162225	0.19234	0.269515	0.11723	0.08404	0.1734	0.20136	0.10036	0.061955	0.13243	0.121315	0.07435	0.18266	0.043595	0.274025	0.134085	0.0271845	0.0096975	0.007501	0.008608	0.0105985	0.0068575	0.0164265	0.04103	0.035764	0.0169875	0.0191455	0.0203085
	6	0.263145	0.25734	0.25965	0.18397	0.141755	0.12086	0.20703	0.11785	0.38843	0.286835	0.14474	0.10105	0.10568	0.171965	0.139815	0.251455	0.12125	0.114815	0.253375	0.22755	0.17053	0.23143	0.146215	0.16052	0.263245	0.24731	0.379405	0.20666	0.107745	0.14499	0.396255	0.151105	0.49521	0.208205	0.18401	0.238075	0.0127765	0.06715	0.053025	0.022362	0.024254	0.0142575	0.06191	0.0381535	0.06865	0.0433765	0.0243005	0.032153
	7	0.073275	0.127205	0.253875	0.14032	0.09512	0.148535	0.125985	0.205215	0.246145	0.184235	0.07223	0.138915	0.25955	0.19261	0.29411	0.26438	0.138655	0.18269	0.168885	0.196215	0.30765	0.5564	0.24363	0.220425	0.13101	0.09603	0.2336	0.156515	0.08055	0.15008	0.180555	0.066605	0.312425	0.19107	0.101675	0.178355	0.026847	0.0406005	0.046226	0.022144	0.0259975	0.0350495	0.0356885	0.0298495	0.050195	0.0163205	0.0218605	0.0119055
	9	0.099195	0.07082	0.18572	0.117505	0.100335	0.100375	0.109895	0.126535	0.214525	0.135105	0.09747	0.06252	0.26491	0.14347	0.373465	0.354885	0.1251	0.18533	0.19613	0.24546	0.7122	0.426675	0.19538	0.204435	0.143655	0.14916	0.208095	0.13854	0.12384	0.159695	0.125245	0.12903	0.285065	0.16788	0.06981	0.16815	0.023601	0.040149	0.042507	0.044117	0.021395	0.0103865	0.025754	0.0227635	0.0246305	0.018008	0.026258	0.022028
	10	0.129995	0.08252	0.25274	0.14987	0.148145	0.05024	0.07409	0.12425	0.416425	0.091745	0.087845	0.09285	0.24936	0.20521	0.5425	0.31269	0.21602	0.151135	0.29571	0.220235	0.57685	0.37726	0.379215	0.11669	0.263025	0.27601	0.358945	0.211495	0.229945	0.094455	0.10592	0.131635	0.466235	0.15124	0.135765	0.09168	0.020882	0.0180305	0.073345	0.0457555	0.0161305	0.0305285	0.019348	0.02916	0.161295	0.0158525	0.021592	0.033839
	11	0.11003	0.053805	0.210545	0.145065	0.116905	0.05972	0.11659	0.117555	0.10328	0.21298	0.13422	0.122495	0.1208	0.111625	0.198765	0.30488	0.16249	0.227195	0.265335	0.214665	0.34402	0.64505	0.09914	0.2177	0.07626	0.135945	0.37434	0.26879	0.15383	0.17921	0.13882	0.15476	0.278885	0.395175	0.157035	0.152875	0.0365625	0.0537	0.032938	0.040427	0.0216885	0.0093985	0.018298	0.013667	0.0438825	0.0252215	0.036711	0.0268825
	13	0.17146	0.123315	0.24657	0.126895	0.094235	0.13161	0.070055	0.072455	0.160265	0.127815	0.07229	0.12848	0.335135	0.37397	0.38464	0.22233	0.30665	0.22112	0.23936	0.221035	0.34357	0.5714	0.19298	0.245025	0.08213	0.127945	0.5089	0.263505	0.14335	0.230275	0.13239	0.15178	0.15244	0.18262	0.113015	0.174595	0.0330995	0.0293605	0.0204165	0.050955	0.0250125	0.0220535	0.016666	0.0301735	0.052085	0.037929	0.06312	0.055715
	16	0.18534	0.143165	0.649	0.22961	0.253395	0.201985	0.146865	0.22233	0.261295	0.09357	0.13566	0.21396	0.2838	0.131375	0.283215	0.310865	0.197335	0.23575	0.17558	0.1685	0.396685	0.245125	0.138595	0.22178	0.236665	0.1324	0.7531	0.28549	0.345755	0.201805	0.122285	0.21198	0.24198	0.220205	0.149595	0.25107	0.0282235	0.021727	0.06026	0.029591	0.03172	0.0351855	0.020068	0.0271745	0.04217	0.030742	0.0411525	0.063215
	17	0.098985	0.060995	0.263955	0.133525	0.061125	0.07991	0.068335	0.06143	0.15865	0.080425	0.13466	0.095715	0.32958	0.312795	0.44181	0.73815	0.151585	0.266455	0.301215	0.291825	0.6373	0.35974	0.19625	0.41309	0.155545	0.06311	0.33201	0.17104	0.095465	0.23519	0.206535	0.06601	0.362315	0.203005	0.175375	0.244475	0.098155	0.067195	0.0194755	0.029304	0.0392965	0.034189	0.0271885	0.05321	0.033189	0.05386	0.0189315	0.03819
	18	0.09262	0.06723	0.38213	0.28177	0.076385	0.12142	0.17462	0.137305	0.187395	0.17362	0.11714	0.06237	0.221195	0.25925	0.42292	0.8528	0.144675	0.174755	0.117115	0.184245	0.17859	0.33391	0.14734	0.201345	0.186765	0.14776	0.715	0.3925	0.18927	0.155615	0.25656	0.233555	0.5007	0.323395	0.17217	0.214145	0.031818	0.06253	0.14331	0.0752	0.0132595	0.0149085	0.047735	0.029101	0.06333	0.021565	0.0205545	0.029769
	20	0.04631	0.07664	0.10249	0.08835	0.0229655	0.0450455	0.152515	0.117995	0.116535	0.08416	0.080045	0.035433	0.316715	0.235655	0.6163	0.425	0.090205	0.36827	0.281755	0.5674	0.62075	0.360165	0.331345	0.5105	0.121985	0.15063	0.291015	0.189485	0.216345	0.10208	0.17671	0.15869	0.15933	0.18546	0.170675	0.113985	0.045026	0.052645	0.040289	0.022382	0.0215025	0.031694	0.026087	0.039294	0.0487935	0.038864	0.018657	0.024116
	21	0.05186	0.068865	0.22605	0.13682	0.078635	0.09695	0.125815	0.032894	0.211465	0.132745	0.108765	0.08881	0.17233	0.151135	0.21075	0.2749	0.220875	0.168825	0.165685	0.17582	0.28942	0.28843	0.13389	0.15829	0.16262	0.22764	0.38809	0.286985	0.19922	0.187775	0.117185	0.091875	0.178465	0.3014	0.326255	0.335335	0.0281095	0.0278145	0.048447	0.0331725	0.042555	0.014905	0.035616	0.0238825	0.074315	0.050765	0.021646	0.0277535
	22	0.06402	0.12981	0.2232	0.056265	0.086365	0.06801	0.0495545	0.061845	0.28676	0.18252	0.12631	0.05659	0.13633	0.29771	0.499675	0.39193	0.254965	0.36231	0.209525	0.30543	0.45363	0.5517	0.31855	0.43954	0.342265	0.187025	0.43378	0.184355	0.285325	0.239815	0.21044	0.199375	0.403175	0.469225	0.21997	0.25696	0.05791	0.0429375	0.099345	0.0201335	0.0215765	0.046806	0.06494	0.0454255	0.087005	0.037288	0.0107945	0.0307075
	23	0.072185	0.0785	0.154145	0.09102	0.09635	0.130615	0.06951	0.07726	0.18788	0.09384	0.084005	0.171975	0.229705	0.17535	0.34187	0.472885	0.44053	0.29509	0.215895	0.243695	0.30471	0.379765	0.123415	0.33685	0.071005	0.210535	0.17958	0.155035	0.190765	0.20211	0.231215	0.24151	0.32999	0.062825	0.17712	0.23273	0.02724	0.0077305	0.070345	0.06985	0.0374995	0.024796	0.031729	0.033745	0.05929	0.017675	0.023908	0.07723
	24	0.09533	0.085865	0.086035	0.16096	0.11757	0.0141	0.0451025	0.031741	0.08768	0.11693	0.0183095	0.0564	0.20951	0.10204	0.377945	0.354775	0.13528	0.226625	0.289455	0.22931	0.428395	0.44975	0.180325	0.396255	0.11395	0.105565	0.322995	0.18567	0.193005	0.230035	0.11245	0.17568	0.27879	0.345655	0.15704	0.12782	0.030229	0.036512	0.0234355	0.037651	0.0242	0.032687	0.0320085	0.06818	0.031302	0.0352795	0.03165	0.0260705
	25	0.131595	0.08024	0.073535	0.050415	0.10118	0.127585	0.08848	0.128695	0.08217	0.084965	0.039951	0.06603	0.353165	0.276415	0.5999	0.29726	0.13426	0.266845	0.170795	0.26719	0.561	0.30132	0.218445	0.31059	0.22837	0.16243	0.14217	0.24377	0.167205	0.203755	0.173485	0.175675	0.240745	0.18089	0.105985	0.089925	0.016974	0.0306525	0.05366	0.0223015	0.05375	0.0231135	0.019012	0.0244795	0.015806	0.00201685	0.0049536	0.0101985
[truncated: 756 more columns]
